# Supplementary material for: A new model of wheezing severity in young children using the validated ISAAC wheezing module: A latent variable approach with validation in independent cohorts
Source: PLoS One. 2018 Apr 17;13(4):e0194739. doi: 10.1371/journal.pone.0194739 (PMC5903664; doi:10.1371/journal.pone.0194739)
Supplement: S1 File — This zip file contains R data files with following information for all Cohort 1 and Cohort 3 models: observed covariance matrixes, thresholds, weighted least squares weight matrixes (the “wls.v” matrix in lavaan), sample asymptotic variance-covariance matrixes (the “gamma” matrix in lavaan), and sample sizes (n) associated with each model. As all models were covariance-structure models, these data should be sufficient to allow others to reproduce our results. Matrixes for each model are stored as lists within the R environment. The accompanying S1Code.R file provides R code for extracting summary statistics for each model. (ZIP) [file pone.0194739.s006.zip]

Archive with 2 entries (2 files):
- Supporting Information/s1dataset.RData
- Supporting Information/s2dataset.RData
